# Supplementary material for: Using long‐term field data to quantify water potential regulation in response to VPD and soil moisture in a conifer tree
Source: New Phytol. 2025 Mar 13;246(3):911–23. doi: 10.1111/nph.70056 (PMC11982795; doi:10.1111/nph.70056)
Supplement: Supplementary file 1 — Table S1 Time‐series of stem water potential (Ψstem) analysed in this study. [file NPH-246-911-s001.csv]

New Phytologist Supporting Information
Article title: Using long term field data to quantify water potential regulation in response to VPD and soil moisture in a conifer tree
Authors: Ibrahim Bourbia, Luke A. Yates, Timothy J Brodribb
Article acceptance date: 6 February 2025
